# Supplementary material for: The Miocene primate Pliobates is a pliopithecoid
Source: Nat Commun. 2024 Apr 1;15:2822. doi: 10.1038/s41467-024-47034-9 (PMC10984959; doi:10.1038/s41467-024-47034-9)
Supplement: Supplementary file 10 — Source Data [file 41467_2024_47034_MOESM10_ESM.xlsx]

## Sheet: Supplementary Figure 4
Supplementary Figure 4. Dental size and proportions.
COLUMN	DESCRIPTION
Tooth	Tooth position considered (P3–M3 and m1–m2)
Taxon	Species to which the reported specimen data belong (in many cases there are several specimens per species)
Length	Mesiodistal length of the tooth (in mm)
Breadth	Buccolingual breadth of the tooth (in mm). For molars it is measured separately at the mesial and distal lobes but here only the maximum breadth is used.
Tooth	Taxon	Length	Breadth
P3/	Pliobates cataloniae	4.2	6.1
P3/	Micropithecus clarki	3.2	4.7
P3/	Micropithecus clarki	3.1	4.7
P3/	Micropithecus clarki	3.4	4.8
P3/	Micropithecus clarki	3	5
P3/	Micropithecus clarki	4.1	5.7
P3/	Dendropithecus macinessi	4.5	6.9
P3/	Dendropithecus macinessi	4.5	7
P3/	Dendropithecus macinessi	4.1	6.8
P3/	Dendropithecus macinessi	4.1	6.4
P3/	Dendropithecus macinessi	4.3	6.5
P3/	Dendropithecus macinessi	4.1	7
P3/	Simiolus enjiessi	4.1	6.4
P3/	Pliopithecus canmatensis	3.9	6.4
P3/	Pliopithecus canmatensis	4.1	7
P3/	Pliopithecus antiquus	4.1	6.4
P3/	Pliopithecus platyodon	4.2	6.8
P3/	Pliopithecus platyodon	4.7	6.9
P3/	Pliopithecus zhanxiangi	5.1	8
P3/	Pliopithecus zhanxiangi	5.5	7.9
P3/	Pliopithecus zhanxiangi	4.5	6.5
P3/	Anapithecus hernyaki	5.4	8
P3/	Anapithecus hernyaki	5.9	7.7
P3/	Egarapithecus narcisoi	5.6	7.2
P3/	Epipliopithecus vindobonensis	4.8	7
P3/	Epipliopithecus vindobonensis	4.8	7
P3/	Fanchangia jini	5.6	8.1
P3/	Fanchangia jini	5.5	7.6
P3/	Fanchangia jini	5.4	8.2
P3/	Laccopithecus robustus	5.2	7.95
P3/	Laccopithecus robustus	6.05	8.1
P3/	Laccopithecus robustus	5.3	7.5
P3/	Platodontopithecus jianghuaiensis	4.5	6.3
P3/	Platodontopithecus jianghuaiensis	4.8	6.5
P4/	Pliobates cataloniae	3.2	5.3
P4/	Pliobates cataloniae	4.1	5.9
P4/	Pliobates cataloniae	5	6.4
P4/	Crouzeliinae indet. (Mörgen)	4.3	6.3
P4/	Dendropithecus macinessi	4.2	6.7
P4/	Dendropithecus macinessi	4.3	6.8
P4/	Dendropithecus macinessi	4.3	7.3
P4/	Dendropithecus macinessi	3.8	6.8
P4/	Dendropithecus macinessi	4.4	7.2
P4/	Dendropithecus macinessi	3.8	7.5
P4/	Dendropithecus macinessi	4.15	6.45
P4/	Micropithecus clarki	3.3	5
P4/	Micropithecus clarki	3.3	5.3
P4/	Micropithecus clarki	3.2	5
P4/	Micropithecus clarki	3.1	5
P4/	Micropithecus clarki	3.3	5
P4/	Simiolus enjiessi	4	5.9
P4/	Dionysopithecus shuangouensis	4.2	6.1
P4/	Dionysopithecus shuangouensis	3.8	5.3
P4/	Dionysopithecus shuangouensis	3.5	5.5
P4/	Platodontopithecus jianghuaiensis	4.4	7.4
P4/	Pliopithecus canmatensis	4.2	5.9
P4/	Pliopithecus canmatensis	4.2	6.6
P4/	Pliopithecus piveteaui	3.6	5.7
P4/	Pliopithecus platyodon	4.3	7.15
P4/	Pliopithecus platyodon	4.7	7.5
P4/	Pliopithecus platyodon	4.4	7.9
P4/	Pliopithecus zhanxiangi	4.5	7.9
P4/	Pliopithecus zhanxiangi	4.4	8
P4/	Pliopithecus zhanxiangi	6.1	9.2
P4/	Pliopithecus zhanxiangi	4.7	7.3
P4/	Epipliopithecus vindobonensis	4.2	7
P4/	Epipliopithecus vindobonensis	4.2	7
P4/	Anapithecus hernyaki	5.2	8.8
P4/	Anapithecus hernyaki	5.4	8.5
P4/	Anapithecus hernyaki	5.9	8.5
P4/	Anapithecus hernyaki	6	8.2
P4/	Fanchangia jini	5.2	8.5
P4/	Fanchangia jini	5.3	8.3
P4/	Fanchangia jini	5.8	8.6
P4/	Fanchangia jini	5.3	9.4
P4/	Fanchangia jini	5.2	7.1
P4/	Laccopithecus robustus	5.8	7.9
P4/	Laccopithecus robustus	5.8	7.8
P4/	Laccopithecus robustus	5.1	7.7
P4/	Laccopithecus robustus	5.2	8.1
P4/	Laccopithecus robustus	5.1	7.6
P4/	Laccopithecus robustus	5.4	7.9
P4/	Laccopithecus robustus	5.2	7.6
P4/	Laccopithecus robustus	5.7	8.6
P4/	Laccopithecus robustus	5	8.2
P4/	Laccopithecus robustus	5.7	8.7
P4/	Laccopithecus robustus	5.7	8.2
M1/	Pliobates cataloniae	5	5.9
M1/	Pliobates cataloniae	5	6.1
M1/	Pliobates cataloniae	5.2	6.1
M1/	Pliobates cataloniae	5.3	6.4
M1/	Crouzeliinae indet. (Mörgen)	5.8	6.7
M1/	Dendropithecus macinessi	5.7	6.6
M1/	Dendropithecus macinessi	5.4	7.1
M1/	Dendropithecus macinessi	6	7.5
M1/	Dendropithecus macinessi	5.7	7.7
M1/	Dendropithecus macinessi	5.5	6.9
M1/	Dendropithecus macinessi	6	7.8
M1/	Dendropithecus macinessi	6.2	7.5
M1/	Dendropithecus macinessi	5.8	7.5
M1/	Dendropithecus macinessi	6.2	8.1
M1/	Dendropithecus macinessi	5.6	7.7
M1/	Dendropithecus macinessi	6.2	7.4
M1/	Dendropithecus macinessi	6	7.5
M1/	Dendropithecus macinessi	6.5	8.4
M1/	Dendropithecus macinessi	5.8	7
M1/	Micropithecus clarki	4.3	5.3
M1/	Micropithecus clarki	4.3	5.4
M1/	Micropithecus clarki	4.5	5.1
M1/	Micropithecus clarki	4.3	5.1
M1/	Micropithecus clarki	4.4	5.2
M1/	Micropithecus clarki	4.3	5.3
M1/	Micropithecus clarki	4.6	5.4
M1/	Micropithecus clarki	4.6	5.3
M1/	Micropithecus clarki	4.95	5.8
M1/	Simiolus enjiessi	5.6	6.5
M1/	Dionysopithecus shuangouensis	5.5	6.3
M1/	Dionysopithecus shuangouensis	5.4	6.1
M1/	Dionysopithecus shuangouensis	5.6	6.3
M1/	Dionysopithecus shuangouensis	4.9	5.7
M1/	Platodontopithecus jianghuaiensis	6.8	8.1
M1/	Platodontopithecus jianghuaiensis	6.5	8.2
M1/	Platodontopithecus jianghuaiensis	6.4	8.6
M1/	Pliopithecus canmatensis	5.3	7.3
M1/	Pliopithecus platyodon	6.2	8.1
M1/	Pliopithecus platyodon	6.5	8.3
M1/	Pliopithecus platyodon	6.5	8.7
M1/	Pliopithecus zhanxiangi	6.6	8.9
M1/	Pliopithecus zhanxiangi	6.9	9.3
M1/	Pliopithecus zhanxiangi	6.4	8.8
M1/	Epipliopithecus vindobonensis	5.6	7.5
M1/	Epipliopithecus vindobonensis	5.9	8
M1/	Anapithecus hernyaki	7.75	9.15
M1/	Anapithecus hernyaki	7.6	9.1
M1/	Anapithecus hernyaki	7.95	9.6
M1/	Anapithecus hernyaki	7.1	8.7
M1/	Barberapithecus huerzeleri	5.3	6.5
M1/	Fanchangia jini	7.6	9.3
M1/	Fanchangia jini	6.7	8.2
M1/	Fanchangia jini	7.1	8.1
M1/	Fanchangia jini	6.8	8.5
M1/	Fanchangia jini	7.3	8.5
M1/	Laccopithecus robustus	7.6	8.3
M1/	Laccopithecus robustus	6.8	8.1
M1/	Laccopithecus robustus	7.6	9.6
M1/	Laccopithecus robustus	7	9.1
M1/	Laccopithecus robustus	7.1	9
M1/	Laccopithecus robustus	6.8	7.7
M1/	Laccopithecus robustus	7.2	8.3
M2/	Pliobates cataloniae	5.3	6.5
M2/	Pliobates cataloniae	5.8	6.8
M2/	Pliobates cataloniae	5.5	7
M2/	Pliobates cataloniae	6.1	7.5
M2/	Dendropithecus macinessi	5.8	7.1
M2/	Dendropithecus macinessi	6.7	8
M2/	Dendropithecus macinessi	6.6	7.8
M2/	Dendropithecus macinessi	5.8	6.9
M2/	Dendropithecus macinessi	7.4	8.8
M2/	Dendropithecus macinessi	7.1	8.1
M2/	Dendropithecus macinessi	6.7	8
M2/	Dendropithecus macinessi	7	8.9
M2/	Dendropithecus macinessi	6.4	8.2
M2/	Dendropithecus macinessi	7.2	8.5
M2/	Dendropithecus macinessi	6.6	8
M2/	Dendropithecus macinessi	6.4	7.8
M2/	Dendropithecus macinessi	7.2	8.7
M2/	Dendropithecus macinessi	5.8	7.45
M2/	Micropithecus clarki	5.4	7.1
M2/	Micropithecus clarki	4.7	5.7
M2/	Micropithecus clarki	5.1	5.8
M2/	Micropithecus clarki	5	5.55
M2/	Micropithecus clarki	4.8	5.8
M2/	Micropithecus clarki	4.6	5.5
M2/	Micropithecus clarki	5	5.5
M2/	Micropithecus clarki	4.8	5.7
M2/	Micropithecus clarki	4.8	5.7
M2/	Micropithecus clarki	5.2	6.1
M2/	Simiolus enjiessi	6.7	6.9
M2/	Dionysopithecus shuangouensis	4.9	6.7
M2/	Dionysopithecus shuangouensis	5.2	6.5
M2/	Dionysopithecus shuangouensis	5.8	6.8
M2/	Dionysopithecus shuangouensis	4.7	6.3
M2/	Dionysopithecus shuangouensis	5.2	6.6
M2/	Dionysopithecus shuangouensis	5.5	6.7
M2/	Dionysopithecus shuangouensis	5.3	6.1
M2/	Platodontopithecus jianghuaiensis	7.1	9.2
M2/	Pliopithecus canmatensis	6.2	7.5
M2/	Pliopithecus platyodon	6.5	9.6
M2/	Pliopithecus zhanxiangi	7.1	9.7
M2/	Pliopithecus zhanxiangi	7.1	10
M2/	Pliopithecus zhanxiangi	7.3	9.4
M2/	Epipliopithecus vindobonensis	6.3	8.6
M2/	Epipliopithecus vindobonensis	6.5	9
M2/	Anapithecus hernyaki	8.45	9.75
M2/	Anapithecus hernyaki	8.3	9.7
M2/	Barberapithecus huerzeleri	5.6	6.9
M2/	Barberapithecus huerzeleri	5.6	7.1
M2/	Fanchangia jini	8.2	10.2
M2/	Fanchangia jini	9	10.3
M2/	Fanchangia jini	8.3	10.4
M2/	Fanchangia jini	8.4	10.3
M2/	Fanchangia jini	8.5	9.9
M2/	Fanchangia jini	7.9	10
M2/	Fanchangia jini	8.1	9.5
M2/	Laccopithecus robustus	6.7	8.4
M2/	Laccopithecus robustus	7.3	9
M2/	Laccopithecus robustus	7	8.7
M2/	Laccopithecus robustus	6.8	7.9
M2/	Laccopithecus robustus	7.5	8.5
M2/	Laccopithecus robustus	7.7	8
M2/	Laccopithecus robustus	8.55	10.55
M2/	Laccopithecus robustus	7.8	10
M2/	Laccopithecus robustus	7.8	10.2
M2/	Laccopithecus robustus	6.8	8.3
M3/	Pliobates cataloniae	4.55	6.55
M3/	Dendropithecus macinessi	7	8
M3/	Dendropithecus macinessi	6.2	7.9
M3/	Dendropithecus macinessi	5.2	6.6
M3/	Dendropithecus macinessi	6.7	7.9
M3/	Dendropithecus macinessi	6.4	7.9
M3/	Dendropithecus macinessi	6.6	7.8
M3/	Dendropithecus macinessi	6.9	8.5
M3/	Dendropithecus macinessi	5.8	7.6
M3/	Dendropithecus macinessi	7	8.2
M3/	Dendropithecus macinessi	6.65	7.1
M3/	Micropithecus clarki	4	5.4
M3/	Micropithecus clarki	4.05	5.05
M3/	Micropithecus clarki	5.1	5.5
M3/	Simiolus enjiessi	6.6	7.3
M3/	Dionysopithecus shuangouensis	4.9	5.6
M3/	Platodontopithecus jianghuaiensis	7	9
M3/	Platodontopithecus jianghuaiensis	6.7	8.2
M3/	Platodontopithecus jianghuaiensis	7.8	9
M3/	Pliopithecus piveteaui	5.7	7.5
M3/	Pliopithecus platyodon	6.3	8.7
M3/	Pliopithecus zhanxiangi	7.3	9.4
M3/	Pliopithecus zhanxiangi	7.1	9.3
M3/	Pliopithecus zhanxiangi	7.3	9
M3/	Epipliopithecus vindobonensis	6.3	7.5
M3/	Epipliopithecus vindobonensis	6.9	9
M3/	Krishnapithecus krishnaii	5.7	7.05
M3/	Barberapithecus huerzeleri	5.5	7
M3/	Barberapithecus huerzeleri	5.4	7
M3/	Fanchangia jini	7.4	9.6
M3/	Fanchangia jini	6.7	7.7
M3/	Fanchangia jini	7.7	9.7
M3/	Laccopithecus robustus	7.9	9.1
M3/	Laccopithecus robustus	7.9	8.8
M3/	Laccopithecus robustus	8.2	9.1
M3/	Laccopithecus robustus	7.5	8.7
M3/	Laccopithecus robustus	8.1	10
M3/	Laccopithecus robustus	7.4	9
M3/	Laccopithecus robustus	6.9	8.5
M/1	Pliobates cataloniae	6.1	4.7
M/1	Dendropithecus macinessi	6.2	5
M/1	Dendropithecus macinessi	7.1	5.6
M/1	Dendropithecus macinessi	7.1	5.6
M/1	Dendropithecus macinessi	6.7	5.5
M/1	Dendropithecus macinessi	6.1	5.4
M/1	Dendropithecus macinessi	6.8	5.5
M/1	Dendropithecus macinessi	6.7	5.7
M/1	Dendropithecus macinessi	7	5.7
M/1	Dendropithecus macinessi	6.9	5.7
M/1	Dendropithecus macinessi	6.7	5.5
M/1	Dendropithecus macinessi	7.1	5.3
M/1	Micropithecus clarki	5	4.3
M/1	Micropithecus clarki	5	4
M/1	Micropithecus clarki	4.8	3.8
M/1	Micropithecus clarki	4.8	4
M/1	Micropithecus clarki	5.2	4.4
M/1	Simiolus enjiessi	6.5	5.2
M/1	Simiolus enjiessi	6.6	5.5
M/1	Simiolus enjiessi	6	4.5
M/1	Dionysopithecus shuangouensis	5.5	4.7
M/1	Dionysopithecus shuangouensis	5	4.5
M/1	Dionysopithecus shuangouensis	5.8	5.1
M/1	Dionysopithecus shuangouensis	6	5.4
M/1	Dionysopithecus shuangouensis	6.3	5
M/1	Platodontopithecus jianghuaiensis	7.3	6.4
M/1	Platodontopithecus jianghuaiensis	7.9	6.6
M/1	Platodontopithecus jianghuaiensis	8.4	7
M/1	Pliopithecus antiquus	6.45	5.3
M/1	Pliopithecus canmatensis	5.9	4.9
M/1	Pliopithecus canmatensis	5.6	4.4
M/1	Pliopithecus canmatensis	6	5
M/1	Pliopithecus canmatensis	5.8	5.3
M/1	Pliopithecus piveteaui	6.1	5.5
M/1	Pliopithecus platyodon	6.7	5.9
M/1	Pliopithecus platyodon	7.3	5.9
M/1	Pliopithecus zhanxiangi	7.3	6.8
M/1	Epipliopithecus vindobonensis	5.8	5.3
M/1	Epipliopithecus vindobonensis	6.1	5.4
M/1	Anapithecus hernyaki	7.7	6.4
M/1	Anapithecus hernyaki	7.9	6.8
M/1	Anapithecus hernyaki	8.4	6.35
M/1	Anapithecus hernyaki	7.55	6.55
M/1	Barberapithecus huerzeleri	5.7	4.6
M/1	Crouzelia auscitanensis	5.9	4.4
M/1	Egarapithecus narcisoi	7.1	5.6
M/1	Fanchangia jini	7.8	6
M/1	Fanchangia jini	8.4	6.5
M/1	Fanchangia jini	7.8	5.9
M/1	Fanchangia jini	8.1	6.1
M/1	Fanchangia jini	7.5	6.2
M/1	Fanchangia jini	8.8	6.9
M/1	Fanchangia jini	7.4	6.1
M/1	Fanchangia jini	7.8	5.8
M/1	Laccopithecus robustus	6.9	6
M/1	Laccopithecus robustus	7.4	6.4
M/1	Laccopithecus robustus	7.2	6.4
M/1	Laccopithecus robustus	7.8	6.8
M/1	Laccopithecus robustus	7.3	6.2
M/1	Laccopithecus robustus	7.5	6.3
M/1	Laccopithecus robustus	7.7	6.5
M/1	Laccopithecus robustus	7.3	6.4
M/1	Laccopithecus robustus	7	6.3
M/1	Laccopithecus robustus	7.1	6.2
M/1	Laccopithecus robustus	7.1	5.75
M/1	Laccopithecus robustus	7.2	6.4
M/1	Laccopithecus robustus	7.3	6.2
M/1	Laccopithecus robustus	7.1	6.1
M/1	Plesiopliopithecus lockeri	6.6	4.5
M/2	Pliobates cataloniae	6.6	5
M/2	Dendropithecus macinessi	8	6.1
M/2	Dendropithecus macinessi	7.9	6.7
M/2	Dendropithecus macinessi	7.8	6.7
M/2	Dendropithecus macinessi	7.8	6.6
M/2	Dendropithecus macinessi	8.2	6.5
M/2	Dendropithecus macinessi	7.1	6.2
M/2	Dendropithecus macinessi	7.6	6.4
M/2	Dendropithecus macinessi	7.4	6.7
M/2	Dendropithecus macinessi	7.5	5.9
M/2	Dendropithecus macinessi	7.6	6.1
M/2	Dendropithecus macinessi	7.8	6.8
M/2	Dendropithecus macinessi	7.6	6.3
M/2	Dendropithecus macinessi	7	6
M/2	Dendropithecus macinessi	7.2	6.5
M/2	Dendropithecus macinessi	7.55	6.25
M/2	Micropithecus clarki	5.3	4.2
M/2	Micropithecus clarki	5.6	4.8
M/2	Micropithecus clarki	5.3	4.6
M/2	Micropithecus clarki	5.3	4.6
M/2	Simiolus enjiessi	7	5.5
M/2	Simiolus enjiessi	6.8	5.6
M/2	Simiolus enjiessi	7.2	5.5
M/2	Dionysopithecus shuangouensis	6.5	5.5
M/2	Dionysopithecus shuangouensis	6.7	5.5
M/2	Platodontopithecus jianghuaiensis	9.2	7.6
M/2	Platodontopithecus jianghuaiensis	9	7.6
M/2	Platodontopithecus jianghuaiensis	9.3	8
M/2	Krishnapithecus krishnaii	9.5	7.9
M/2	Pliopithecus antiquus	6.4	5.4
M/2	Pliopithecus antiquus	6.7	6.1
M/2	Pliopithecus antiquus	7.1	5.6
M/2	Pliopithecus antiquus	7	6
M/2	Pliopithecus canmatensis	6.6	5.6
M/2	Pliopithecus canmatensis	6	4.95
M/2	Pliopithecus canmatensis	6.8	5.4
M/2	Pliopithecus canmatensis	6.1	5.85
M/2	Pliopithecus piveteaui	7.1	6.2
M/2	Pliopithecus piveteaui	7.2	6.5
M/2	Pliopithecus piveteaui	7.2	6.8
M/2	Pliopithecus piveteaui	6.7	5.9
M/2	Pliopithecus platyodon	7.3	6.6
M/2	Pliopithecus zhanxiangi	8.4	7.8
M/2	Pliopithecus zhanxiangi	9.4	7.6
M/2	Pliopithecus zhanxiangi	9.2	7.1
M/2	Epipliopithecus vindobonensis	7	5.8
M/2	Epipliopithecus vindobonensis	7.3	5.9
M/2	Epipliopithecus vindobonensis	7.2	6
M/2	Anapithecus hernyaki	8.3	6.2
M/2	Anapithecus hernyaki	8.5	6.9
M/2	Anapithecus hernyaki	8.7	7.3
M/2	Anapithecus hernyaki	8.5	6.8
M/2	Anapithecus hernyaki	8.5	6.75
M/2	Barberapithecus huerzeleri	6.4	5.1
M/2	Crouzelia auscitanensis	6.3	5
M/2	Crouzelia rhodanica	5.6	4.2
M/2	Egarapithecus narcisoi	7.6	5.6
M/2	Fanchangia jini	9.5	7.4
M/2	Fanchangia jini	9.8	7.8
M/2	Fanchangia jini	9.4	7.6
M/2	Fanchangia jini	9.3	7.4
M/2	Fanchangia jini	9.4	7.6
M/2	Fanchangia jini	9.5	7.7
M/2	Laccopithecus robustus	7	6.1
M/2	Laccopithecus robustus	9.2	7.1
M/2	Laccopithecus robustus	8.5	6.9
M/2	Laccopithecus robustus	8.1	6.9
M/2	Laccopithecus robustus	8.1	6.8
M/2	Laccopithecus robustus	8	6.8
M/2	Laccopithecus robustus	8.2	7
M/2	Laccopithecus robustus	8.6	7.1
M/2	Laccopithecus robustus	8.6	7.4
M/2	Laccopithecus robustus	8.2	7.4
M/2	Laccopithecus robustus	7.8	6.3
M/2	Laccopithecus robustus	8.1	6.7
M/2	Laccopithecus robustus	7.8	6.4
M/2	Laccopithecus robustus	8	6.4
M/2	Laccopithecus robustus	7.8	6.4
M/2	Laccopithecus robustus	7.5	6.2

## Sheet: Supplementary Figure 5
Supplementary Figure 5. Dental proportions.
COLUMN	DESCRIPTION
Tooth	Tooth position considered (P3–M3 and m1–m2)
Taxon	Species to which the reported specimen data belong (in many cases there are several specimens per species)
BLI	Breadth/length index (in %). It is computed as tooth maximum buccolingual breadth / tooth mesiodistal length x 100.
Tooth	Taxon	BLI
P3/	Pliobates cataloniae	145.238
P3/	Micropithecus clarki	146.875
P3/	Micropithecus clarki	151.613
P3/	Micropithecus clarki	141.176
P3/	Micropithecus clarki	166.667
P3/	Micropithecus clarki	139.024
P3/	Dendropithecus macinessi	153.333
P3/	Dendropithecus macinessi	155.556
P3/	Dendropithecus macinessi	165.854
P3/	Dendropithecus macinessi	156.098
P3/	Dendropithecus macinessi	151.163
P3/	Dendropithecus macinessi	170.732
P3/	Simiolus enjiessi	156.098
P3/	Pliopithecus canmatensis	164.103
P3/	Pliopithecus canmatensis	170.732
P3/	Pliopithecus antiquus	156.098
P3/	Pliopithecus platyodon	161.905
P3/	Pliopithecus platyodon	146.809
P3/	Pliopithecus zhanxiangi	156.863
P3/	Pliopithecus zhanxiangi	143.636
P3/	Pliopithecus zhanxiangi	144.444
P3/	Anapithecus hernyaki	148.148
P3/	Anapithecus hernyaki	130.508
P3/	Egarapithecus narcisoi	128.571
P3/	Epipliopithecus vindobonensis	145.833
P3/	Epipliopithecus vindobonensis	145.833
P3/	Fanchangia jini	144.643
P3/	Fanchangia jini	138.182
P3/	Fanchangia jini	151.852
P3/	Laccopithecus robustus	152.885
P3/	Laccopithecus robustus	133.884
P3/	Laccopithecus robustus	141.509
P3/	Platodontopithecus jianghuaiensis	140
P3/	Platodontopithecus jianghuaiensis	135.417
P4/	Pliobates cataloniae	165.625
P4/	Pliobates cataloniae	143.902
P4/	Pliobates cataloniae	128
P4/	Crouzeliinae indet. (Mörgen)	146.512
P4/	Dendropithecus macinessi	159.524
P4/	Dendropithecus macinessi	158.14
P4/	Dendropithecus macinessi	169.767
P4/	Dendropithecus macinessi	178.947
P4/	Dendropithecus macinessi	163.636
P4/	Dendropithecus macinessi	197.368
P4/	Dendropithecus macinessi	155.422
P4/	Micropithecus clarki	151.515
P4/	Micropithecus clarki	160.606
P4/	Micropithecus clarki	156.25
P4/	Micropithecus clarki	161.29
P4/	Micropithecus clarki	151.515
P4/	Simiolus enjiessi	147.5
P4/	Dionysopithecus shuangouensis	145.238
P4/	Dionysopithecus shuangouensis	139.474
P4/	Dionysopithecus shuangouensis	157.143
P4/	Platodontopithecus jianghuaiensis	168.182
P4/	Pliopithecus canmatensis	140.476
P4/	Pliopithecus canmatensis	157.143
P4/	Pliopithecus piveteaui	158.333
P4/	Pliopithecus platyodon	166.279
P4/	Pliopithecus platyodon	159.574
P4/	Pliopithecus platyodon	179.545
P4/	Pliopithecus zhanxiangi	175.556
P4/	Pliopithecus zhanxiangi	181.818
P4/	Pliopithecus zhanxiangi	150.82
P4/	Pliopithecus zhanxiangi	155.319
P4/	Epipliopithecus vindobonensis	166.667
P4/	Epipliopithecus vindobonensis	166.667
P4/	Anapithecus hernyaki	169.231
P4/	Anapithecus hernyaki	157.407
P4/	Anapithecus hernyaki	144.068
P4/	Anapithecus hernyaki	136.667
P4/	Fanchangia jini	163.462
P4/	Fanchangia jini	156.604
P4/	Fanchangia jini	148.276
P4/	Fanchangia jini	177.358
P4/	Fanchangia jini	136.538
P4/	Laccopithecus robustus	136.207
P4/	Laccopithecus robustus	134.483
P4/	Laccopithecus robustus	150.98
P4/	Laccopithecus robustus	155.769
P4/	Laccopithecus robustus	149.02
P4/	Laccopithecus robustus	146.296
P4/	Laccopithecus robustus	146.154
P4/	Laccopithecus robustus	150.877
P4/	Laccopithecus robustus	164
P4/	Laccopithecus robustus	152.632
P4/	Laccopithecus robustus	143.86
M1/	Pliobates cataloniae	118
M1/	Pliobates cataloniae	122
M1/	Pliobates cataloniae	117.308
M1/	Pliobates cataloniae	120.755
M1/	Crouzeliinae indet. (Mörgen)	115.517
M1/	Dendropithecus macinessi	115.789
M1/	Dendropithecus macinessi	131.481
M1/	Dendropithecus macinessi	125
M1/	Dendropithecus macinessi	135.088
M1/	Dendropithecus macinessi	125.455
M1/	Dendropithecus macinessi	130
M1/	Dendropithecus macinessi	120.968
M1/	Dendropithecus macinessi	129.31
M1/	Dendropithecus macinessi	130.645
M1/	Dendropithecus macinessi	137.5
M1/	Dendropithecus macinessi	119.355
M1/	Dendropithecus macinessi	125
M1/	Dendropithecus macinessi	129.231
M1/	Dendropithecus macinessi	120.69
M1/	Micropithecus clarki	123.256
M1/	Micropithecus clarki	125.581
M1/	Micropithecus clarki	113.333
M1/	Micropithecus clarki	118.605
M1/	Micropithecus clarki	118.182
M1/	Micropithecus clarki	123.256
M1/	Micropithecus clarki	117.391
M1/	Micropithecus clarki	115.217
M1/	Micropithecus clarki	117.172
M1/	Simiolus enjiessi	116.071
M1/	Dionysopithecus shuangouensis	114.545
M1/	Dionysopithecus shuangouensis	112.963
M1/	Dionysopithecus shuangouensis	112.5
M1/	Dionysopithecus shuangouensis	116.327
M1/	Platodontopithecus jianghuaiensis	119.118
M1/	Platodontopithecus jianghuaiensis	126.154
M1/	Platodontopithecus jianghuaiensis	134.375
M1/	Pliopithecus canmatensis	137.736
M1/	Pliopithecus platyodon	130.645
M1/	Pliopithecus platyodon	127.692
M1/	Pliopithecus platyodon	133.846
M1/	Pliopithecus zhanxiangi	134.848
M1/	Pliopithecus zhanxiangi	134.783
M1/	Pliopithecus zhanxiangi	137.5
M1/	Epipliopithecus vindobonensis	133.929
M1/	Epipliopithecus vindobonensis	135.593
M1/	Anapithecus hernyaki	118.065
M1/	Anapithecus hernyaki	119.737
M1/	Anapithecus hernyaki	120.755
M1/	Anapithecus hernyaki	122.535
M1/	Barberapithecus huerzeleri	122.642
M1/	Fanchangia jini	122.368
M1/	Fanchangia jini	122.388
M1/	Fanchangia jini	114.085
M1/	Fanchangia jini	125
M1/	Fanchangia jini	116.438
M1/	Laccopithecus robustus	109.211
M1/	Laccopithecus robustus	119.118
M1/	Laccopithecus robustus	126.316
M1/	Laccopithecus robustus	130
M1/	Laccopithecus robustus	126.761
M1/	Laccopithecus robustus	113.235
M1/	Laccopithecus robustus	115.278
M2/	Pliobates cataloniae	122.642
M2/	Pliobates cataloniae	117.241
M2/	Pliobates cataloniae	127.273
M2/	Pliobates cataloniae	122.951
M2/	Dendropithecus macinessi	122.414
M2/	Dendropithecus macinessi	119.403
M2/	Dendropithecus macinessi	118.182
M2/	Dendropithecus macinessi	118.966
M2/	Dendropithecus macinessi	118.919
M2/	Dendropithecus macinessi	114.085
M2/	Dendropithecus macinessi	119.403
M2/	Dendropithecus macinessi	127.143
M2/	Dendropithecus macinessi	128.125
M2/	Dendropithecus macinessi	118.056
M2/	Dendropithecus macinessi	121.212
M2/	Dendropithecus macinessi	121.875
M2/	Dendropithecus macinessi	120.833
M2/	Dendropithecus macinessi	128.448
M2/	Micropithecus clarki	131.481
M2/	Micropithecus clarki	121.277
M2/	Micropithecus clarki	113.725
M2/	Micropithecus clarki	111
M2/	Micropithecus clarki	120.833
M2/	Micropithecus clarki	119.565
M2/	Micropithecus clarki	110
M2/	Micropithecus clarki	118.75
M2/	Micropithecus clarki	118.75
M2/	Micropithecus clarki	117.308
M2/	Simiolus enjiessi	102.985
M2/	Dionysopithecus shuangouensis	136.735
M2/	Dionysopithecus shuangouensis	125
M2/	Dionysopithecus shuangouensis	117.241
M2/	Dionysopithecus shuangouensis	134.043
M2/	Dionysopithecus shuangouensis	126.923
M2/	Dionysopithecus shuangouensis	121.818
M2/	Dionysopithecus shuangouensis	115.094
M2/	Platodontopithecus jianghuaiensis	129.577
M2/	Pliopithecus canmatensis	120.968
M2/	Pliopithecus platyodon	147.692
M2/	Pliopithecus zhanxiangi	136.62
M2/	Pliopithecus zhanxiangi	140.845
M2/	Pliopithecus zhanxiangi	128.767
M2/	Epipliopithecus vindobonensis	136.508
M2/	Epipliopithecus vindobonensis	138.462
M2/	Anapithecus hernyaki	115.385
M2/	Anapithecus hernyaki	116.867
M2/	Barberapithecus huerzeleri	123.214
M2/	Barberapithecus huerzeleri	126.786
M2/	Fanchangia jini	124.39
M2/	Fanchangia jini	114.444
M2/	Fanchangia jini	125.301
M2/	Fanchangia jini	122.619
M2/	Fanchangia jini	116.471
M2/	Fanchangia jini	126.582
M2/	Fanchangia jini	117.284
M2/	Laccopithecus robustus	125.373
M2/	Laccopithecus robustus	123.288
M2/	Laccopithecus robustus	124.286
M2/	Laccopithecus robustus	116.176
M2/	Laccopithecus robustus	113.333
M2/	Laccopithecus robustus	103.896
M2/	Laccopithecus robustus	123.392
M2/	Laccopithecus robustus	128.205
M2/	Laccopithecus robustus	130.769
M2/	Laccopithecus robustus	122.059
M3/	Pliobates cataloniae	143.956
M3/	Dendropithecus macinessi	114.286
M3/	Dendropithecus macinessi	127.419
M3/	Dendropithecus macinessi	126.923
M3/	Dendropithecus macinessi	117.91
M3/	Dendropithecus macinessi	123.438
M3/	Dendropithecus macinessi	118.182
M3/	Dendropithecus macinessi	123.188
M3/	Dendropithecus macinessi	131.034
M3/	Dendropithecus macinessi	117.143
M3/	Dendropithecus macinessi	106.767
M3/	Micropithecus clarki	135
M3/	Micropithecus clarki	124.691
M3/	Micropithecus clarki	107.843
M3/	Simiolus enjiessi	110.606
M3/	Dionysopithecus shuangouensis	114.286
M3/	Platodontopithecus jianghuaiensis	128.571
M3/	Platodontopithecus jianghuaiensis	122.388
M3/	Platodontopithecus jianghuaiensis	115.385
M3/	Pliopithecus piveteaui	131.579
M3/	Pliopithecus platyodon	138.095
M3/	Pliopithecus zhanxiangi	128.767
M3/	Pliopithecus zhanxiangi	130.986
M3/	Pliopithecus zhanxiangi	123.288
M3/	Epipliopithecus vindobonensis	119.048
M3/	Epipliopithecus vindobonensis	130.435
M3/	Krishnapithecus krishnaii	123.684
M3/	Barberapithecus huerzeleri	127.273
M3/	Barberapithecus huerzeleri	129.63
M3/	Fanchangia jini	129.73
M3/	Fanchangia jini	114.925
M3/	Fanchangia jini	125.974
M3/	Laccopithecus robustus	115.19
M3/	Laccopithecus robustus	111.392
M3/	Laccopithecus robustus	110.976
M3/	Laccopithecus robustus	116
M3/	Laccopithecus robustus	123.457
M3/	Laccopithecus robustus	121.622
M3/	Laccopithecus robustus	123.188
M/1	Pliobates cataloniae	77.05
M/1	Dendropithecus macinessi	80.65
M/1	Dendropithecus macinessi	78.87
M/1	Dendropithecus macinessi	78.87
M/1	Dendropithecus macinessi	82.09
M/1	Dendropithecus macinessi	88.52
M/1	Dendropithecus macinessi	80.88
M/1	Dendropithecus macinessi	85.07
M/1	Dendropithecus macinessi	81.43
M/1	Dendropithecus macinessi	82.61
M/1	Dendropithecus macinessi	82.09
M/1	Dendropithecus macinessi	74.65
M/1	Micropithecus clarki	86
M/1	Micropithecus clarki	80
M/1	Micropithecus clarki	79.17
M/1	Micropithecus clarki	83.33
M/1	Micropithecus clarki	84.62
M/1	Simiolus enjiessi	80
M/1	Simiolus enjiessi	83.33
M/1	Simiolus enjiessi	75
M/1	Dionysopithecus shuangouensis	85.45
M/1	Dionysopithecus shuangouensis	90
M/1	Dionysopithecus shuangouensis	87.93
M/1	Dionysopithecus shuangouensis	90
M/1	Dionysopithecus shuangouensis	79.37
M/1	Platodontopithecus jianghuaiensis	87.67
M/1	Platodontopithecus jianghuaiensis	83.54
M/1	Platodontopithecus jianghuaiensis	83.33
M/1	Pliopithecus antiquus	82.17
M/1	Pliopithecus canmatensis	83.05
M/1	Pliopithecus canmatensis	78.57
M/1	Pliopithecus canmatensis	83.33
M/1	Pliopithecus canmatensis	91.38
M/1	Pliopithecus piveteaui	90.16
M/1	Pliopithecus platyodon	88.06
M/1	Pliopithecus platyodon	80.82
M/1	Pliopithecus zhanxiangi	93.15
M/1	Epipliopithecus vindobonensis	91.38
M/1	Epipliopithecus vindobonensis	88.52
M/1	Anapithecus hernyaki	83.12
M/1	Anapithecus hernyaki	86.08
M/1	Anapithecus hernyaki	75.6
M/1	Anapithecus hernyaki	86.75
M/1	Barberapithecus huerzeleri	80.7
M/1	Crouzelia auscitanensis	74.58
M/1	Egarapithecus narcisoi	78.87
M/1	Fanchangia jini	76.92
M/1	Fanchangia jini	77.38
M/1	Fanchangia jini	75.64
M/1	Fanchangia jini	75.31
M/1	Fanchangia jini	82.67
M/1	Fanchangia jini	78.41
M/1	Fanchangia jini	82.43
M/1	Fanchangia jini	74.36
M/1	Laccopithecus robustus	86.96
M/1	Laccopithecus robustus	86.49
M/1	Laccopithecus robustus	88.89
M/1	Laccopithecus robustus	87.18
M/1	Laccopithecus robustus	84.93
M/1	Laccopithecus robustus	84
M/1	Laccopithecus robustus	84.42
M/1	Laccopithecus robustus	87.67
M/1	Laccopithecus robustus	90
M/1	Laccopithecus robustus	87.32
M/1	Laccopithecus robustus	80.99
M/1	Laccopithecus robustus	88.89
M/1	Laccopithecus robustus	84.93
M/1	Laccopithecus robustus	85.92
M/1	Plesiopliopithecus lockeri	68.18
M/2	Pliobates cataloniae	75.76
M/2	Dendropithecus macinessi	76.25
M/2	Dendropithecus macinessi	84.81
M/2	Dendropithecus macinessi	85.9
M/2	Dendropithecus macinessi	84.62
M/2	Dendropithecus macinessi	79.27
M/2	Dendropithecus macinessi	87.32
M/2	Dendropithecus macinessi	84.21
M/2	Dendropithecus macinessi	90.54
M/2	Dendropithecus macinessi	78.67
M/2	Dendropithecus macinessi	80.26
M/2	Dendropithecus macinessi	87.18
M/2	Dendropithecus macinessi	82.89
M/2	Dendropithecus macinessi	85.71
M/2	Dendropithecus macinessi	90.28
M/2	Dendropithecus macinessi	82.78
M/2	Micropithecus clarki	79.25
M/2	Micropithecus clarki	85.71
M/2	Micropithecus clarki	86.79
M/2	Micropithecus clarki	86.79
M/2	Simiolus enjiessi	78.57
M/2	Simiolus enjiessi	82.35
M/2	Simiolus enjiessi	76.39
M/2	Dionysopithecus shuangouensis	84.62
M/2	Dionysopithecus shuangouensis	82.09
M/2	Platodontopithecus jianghuaiensis	82.61
M/2	Platodontopithecus jianghuaiensis	84.44
M/2	Platodontopithecus jianghuaiensis	86.02
M/2	Krishnapithecus krishnaii	83.16
M/2	Pliopithecus antiquus	84.38
M/2	Pliopithecus antiquus	91.04
M/2	Pliopithecus antiquus	78.87
M/2	Pliopithecus antiquus	85.71
M/2	Pliopithecus canmatensis	84.85
M/2	Pliopithecus canmatensis	82.5
M/2	Pliopithecus canmatensis	79.41
M/2	Pliopithecus canmatensis	95.9
M/2	Pliopithecus piveteaui	87.32
M/2	Pliopithecus piveteaui	90.28
M/2	Pliopithecus piveteaui	94.44
M/2	Pliopithecus piveteaui	88.06
M/2	Pliopithecus platyodon	90.41
M/2	Pliopithecus zhanxiangi	92.86
M/2	Pliopithecus zhanxiangi	80.85
M/2	Pliopithecus zhanxiangi	77.17
M/2	Epipliopithecus vindobonensis	82.86
M/2	Epipliopithecus vindobonensis	80.82
M/2	Epipliopithecus vindobonensis	83.33
M/2	Anapithecus hernyaki	74.7
M/2	Anapithecus hernyaki	81.18
M/2	Anapithecus hernyaki	83.91
M/2	Anapithecus hernyaki	80
M/2	Anapithecus hernyaki	79.41
M/2	Barberapithecus huerzeleri	79.69
M/2	Crouzelia auscitanensis	79.37
M/2	Crouzelia rhodanica	75
M/2	Egarapithecus narcisoi	73.68
M/2	Fanchangia jini	77.89
M/2	Fanchangia jini	79.59
M/2	Fanchangia jini	80.85
M/2	Fanchangia jini	79.57
M/2	Fanchangia jini	80.85
M/2	Fanchangia jini	81.05
M/2	Laccopithecus robustus	87.14
M/2	Laccopithecus robustus	77.17
M/2	Laccopithecus robustus	81.18
M/2	Laccopithecus robustus	85.19
M/2	Laccopithecus robustus	83.95
M/2	Laccopithecus robustus	85
M/2	Laccopithecus robustus	85.37
M/2	Laccopithecus robustus	82.56
M/2	Laccopithecus robustus	86.05
M/2	Laccopithecus robustus	90.24
M/2	Laccopithecus robustus	80.77
M/2	Laccopithecus robustus	82.72
M/2	Laccopithecus robustus	82.05
M/2	Laccopithecus robustus	80
M/2	Laccopithecus robustus	82.05
M/2	Laccopithecus robustus	82.67
